# Supplementary material for: Colocalization and Interaction Study of Neuronal JNK3, JIP1, and β-Arrestin2 Together with PSD95
Source: Int J Mol Sci. 2022 Apr 8;23(8):4113. doi: 10.3390/ijms23084113 (PMC9024448; doi:10.3390/ijms23084113)
Supplement: Supplementary file 1 [file ijms-23-04113-s001.zip]

Archive with 1 entries (1 files):
- ijms-1451577-Supplementary.pdf
